# Supplementary material for: Evaluation of Safety, Immunogenicity, and Protective Efficacy of an Orally Administered African Swine Fever Vaccine Candidate ASFV-G-∆I177L/∆LVR
Source: Vaccines (Basel). 2026 Jul 10;14(7):609. doi: 10.3390/vaccines14070609 (PMC13417075; doi:10.3390/vaccines14070609)
Supplement: Supplementary file 1 [file vaccines-14-00609-s001.zip]

Archive with 1 entries (1 files):
- vaccines-4360853-supplementary.pdf
